# Supplementary material for: A CNGB1 Frameshift Mutation in Papillon and Phalène Dogs with Progressive Retinal Atrophy
Source: PLoS One. 2013 Aug 28;8(8):e72122. doi: 10.1371/journal.pone.0072122 (PMC3756049; doi:10.1371/journal.pone.0072122)
Supplement: Table S3 — Dogs affected with PRA (44 breeds, total 121) were sequenced for the CNGB1 mutation. (XLSX) [file pone.0072122.s003.xlsx]

## Sheet: Sheet1
Table S3. Other breeds sequenced for the CNGB1 mutation.
Breed	Number of dogs
Airendale Terrier	1
Alaskan Malamute	1
American Akita	1
American Cocker Spaniel	1
Australian Cattle Dog	2
Australian Shepherd	2
Australian Terrier	2
Basenji	6
Belgian Shepherd, malinois	1
Berger Blanc Suisse	1
Berger Picard	1
Bolognese	1
Border Collie	1
Chinese Crested	20
Cocker Spaniel	2
Coton De Tulear	2
Curly Coated Retriever	2
Dachshund, smooth	1
Dachshund, wire haired	1
English Setter	1
English Springer Spaniel	1
English Toy Terrier	2
Finnish Lapphund	9
Golden Retriever	1
Grey Norwegian Elkhound	2
Icelandic Sheepdog	1
Italian Greyhound	1
Jämthund	4
Karelian Beardog	8
Kleinspitz	1
Lancashire Heeler	2
Lapponian Herder	5
Lowchen	1
Miniature Schnauzer	8
Nova Scotia Duck Tolling Retriever	6
Polish Lowland Sheepdog	3
Portuguese Podengo	1
Saarloos Wolfhound	2
Schipperke	1
Siberian Husky	1
Spanish Water Dog	1
Tibetan Mastiff	1
Tibetan Spaniel	7
Tibetan Terrier	2
Total	121
